# Supplementary material for: Frequency of sodium channel genotypes and association with pyrethrum knockdown time in populations of Californian Aedes aegypti
Source: Parasit Vectors. 2021 Mar 6;14:141. doi: 10.1186/s13071-021-04627-3 (PMC7936502; doi:10.1186/s13071-021-04627-3)
Supplement: Supplementary file 1 — Additional file 1: Table S1. iPLEX MassARRAY primers for 5 SNPs used in this study. [file 13071_2021_4627_MOESM1_ESM.xlsx]

## Sheet: Sheet1
Chromosome	SNP_ID	Gene ID (AGAP)	genomic coordinate	Sequence	1st-PCR primer	2nd-PCR primer	amplicon length	UEP binding direction	UEP mass	UEP sequence	allele 1	allele 1 mass	allele 2	allele 2 mass
3	3:315983763	AAEL023266	315983763	GTTCGTTTCGTTGTCGGCCGTCGGTGCCGACAGCGAGGATGAACCGAAATTGGACAAAAGCAAGGCTAAGAAAAGGTTAAGTA[C/T]CTGTGCGNGTGGGAAACAATTTGTCGGTTAGCACGAT	ACGTTGGATGACCGACAAATTGTTTCCCAC	ACGTTGGATGGCGAGGATGAACCGAAATTG	100	F	6551.3	AGGCTAAGAAAAGGTTAAGTA	C	6798.5	T	6878.4
3	3:315999297	AAEL023266	315999297	AAGATGAAGATGATGATACACAGGACGAAGGTCAGATTACCGAGAGCGCCCACCGTGCGGCCCATGATCGA[G/T]ATCAGCAAGTTTAGCGTTGGCCACGATTTCGCTAGTTTGAACACTCT	ACGTTGGATGCAGGACGAAGGTCAGATTAC	ACGTTGGATGAATCGTGGCCAACGCTAAAC	100	R	7047.6	tggcaAACGCTAAACTTGCTGAT	G	7294.8	T	7318.8
3	3:316014588	AAEL023266	316014588	CCACTTACCTTTCATATCTACTACGGTTTGTGTTTGAG[A/T]GGGCTCGATGAAAGGATTGTCGTTGTGTTTTATTTTGCCAGCTTCNTCTGTACAGTCTTGTGACATATCCTGTAAAAATAGAAGAGAATTGGATGTAAATT	ACGTTGGATGACCTTTCATATCTACTACGG	ACGTTGGATGAACACAACGACAATCCTTTC	82	R	4753.1	cCCTTTCATCGAGCCC	T	5024.3	A	5080.2
3	3:316080722	AAEL023266	316080722	cTGGAGTTCGTCGTACGACATGGCGACAATGGCCAAGATCAAATTTA[C/A]AAGGTAGAACGAACCCAAGAAGATAATCACAATGAAGAAGAGCATGTGCCACGGTCCAGCTGATCGTAACACCTGTTTTGCACACCACGAAGAGTTGGT	ACGTTGGATGGCACATGCTCTTCTTCATTG	ACGTTGGATGACATGGCGACAATGGCCAAG	100	F	7657	tctaaAATGGCCAAGATCAAATTTA	C	7904.2	A	7928.2
3	3:315939224	AAEL023266	315939224	GATCCTCCGTCATGAACATTTCCAGTGAGCCACCGGCTTTCTTCTTCTGCTCGTTGAAGTTGTCGATGATGACACCGATGAACAGATTCAGCGTGAAGAACGACCCG[A/C]AGATGATGAAGAACACAAAGTAGAGGTACATGTAGATGTTGGTCTCGCGAATCGGCTGCTTTCCCACCTGGAAGGATCGAGGACGTAAAATTGTAAGCAGATCA
